# Supplementary material for: dldhcri3 zebrafish exhibit altered mitochondrial ultrastructure, morphology, and dysfunction partially rescued by probucol or thiamine
Source: JCI Insight. 2024 Aug 20;9(18):e178973. doi: 10.1172/jci.insight.178973 (PMC11457866; doi:10.1172/jci.insight.178973)
Supplement: Supporting data values [file jciinsight-9-178973-s159.xlsx]

## Sheet: Figure 1E
	dldh+/+				dldh+/-				dldh-/-
DLDH	100	100	100		85	60	70	0	17	15	24
CS	100	100	100		119	110	121	0	118	96	92
VDAC	100	100	100		187	144	189	0	187	159	147
Tubulin	100	100	100	100	91	119	63	92	235	167	364	191.001

## Sheet: Figure 2A-M
A α-ketoglutarate		B Valine		C Isoleucine		D Leucine		E Lysine		F Glutamate		G α-ketoisovalarate		H Lactate		I Lactate % WT		J Pyruvate % WT		K Lactate/Pyruvate		L NADH		M GSH GSSG
dldh+/+, dldh+/-	dldh-/-	dldh+/+, dldh+/-	dldh-/-	dldh+/+, dldh+/-	dldh-/-	dldh+/+, dldh+/-	dldh-/-	AB	dldh-/-	dldh+/+, dldh+/-	dldh-/-	dldh+/+, dldh+/-	dldh-/-	dldh+/+, dldh+/-	dldh-/-	dldh+/+, dldh+/-	dldh-/-	dldh+/+, dldh+/-	dldh-/-	dldh+/+, dldh+/-	dldh-/-	dldh+/+, dldh+/-	dldh-/-	dldh+/+, dldh+/-	dldh-/-	dldh+/+, dldh+/-	dldh-/-
0	0.667835	0.126352	2.37234	0	1.97526	0.178016	2.24817	3.86	10.45	0.007503	0.150685	0	0.08159	0.941598	1.8708	136.04	722.375	61.8029	1017.34	21.8414	7.04566	104.736	54.1027	67.8019	169.04	90.8184	154.291
0	0.434109	0.228028	2.82731	0	3.03179	0.301654	2.80247	3.92	12.23	0	0.137108	0	0.121418	0.528805	4.3992	74.4291	765.792	82.4029	551.056	8.96237	13.7892	119.753	91.2174	71.517	64.0867	78.8423	84.2315
0.056925	0.406651	0.263978	2.51335	0.006675	2.56288	0.407909	2.5675	3.9	13.42	0.021867	0.141008	0.011438	0.133061	1.03102	3.59323	115.45	1168.54	109.626	1144.5	10.4498	10.1309	75.5108	115.988	160.681	63.1579	130.339	84.0319
0	0.468874	0.112347	2.3413	0	2.4101	0	2.40273	2.49	15.46	0	0.112878	0	0.145429	0.623376	4.79812	74.0807	163.555	146.168	328.88	5.02891	4.93456
0	0.690768	0.118579	2.185	0	2.02668	0.156902	2.1006	3.95	11.18	0.005309	0.170083	0	0.170918	0.374721	4.8671
0	0.698363	0.161008	1.83596	0.18645	0	0	0			0.009551	0.132251	0.015705	0.122853	0.818012	2.99489

## Sheet: Figure 3A-C
A			B					C
dldh+/+, dldh+/-	dldh-/-		CI	CII	CIV	CS		Basal Respiration	OXPHOS-CI	OXPHOS CI+CII	LEAK CI+CII	ETS CI+CII	ETS CIII	TMPD-Az
106.089	3.80244		94.783	99.5475	80.2623	85.1629	dldh+/+, dldh+/-	1283.46	5212.98	8955.91	2883.53	7180.56	4969.86	10595.6	dldh+/+, dldh+/-
101.146	23.9558		98.7997	96.2292	129.594	85.1629	dldh+/+, dldh+/-	1719	3949.36	5254.93	3329.22	4525.98	2850.5	11559.7	dldh+/+, dldh+/-
92.781	18.6324		106.417	104.223	90.1435	129.674	dldh+/+, dldh+/-	733.414	4031.17	9101.76	1891.97	5102.48	3422.97	7783.84	dldh+/+, dldh+/-
			108.818	93.9669	112.403	93.2446	dldh-/-	1249.72	5075.92	8720.45	2807.71	6991.77	4839.2	10317	dldh-/-
			103.324	92.6094	128.939	82.3282	dldh-/-	649.023	1409.26	5042.26	1316.14	4631.26	3212.25	12851.6	dldh-/-
			98.4764	96.8327	111.887	100.977	dldh-/-	586.386	2444.97	7150.85	1583	6848.07	4423.19	12076	dldh-/-
																		106.089	101.146	92.781	3.80244	23.9558	18.6324
																	106.089
																	101.146
																	92.781
																	3.80244
																	23.9558
																	18.6324

## Sheet: Figure 4A,C,D
A Survival				C Swimming Time course				D AUC
dpf mortality	dldh-/-	WT		Time (s)	dldh+/+	dldh-/-		dldh+/+	dldh-/-
7				0:02:00	902.042	142.375		3406.47	1102.93
8				0:03:00	899.333	163.292		2568.33	2752.87
9	1			0:04:00	940.625	70.1667		3171.07	1683.6
9	1			0:05:00	885.417	93.9167		4529.33	1675.33
9	1			0:06:00	811.083	273.5		3699.87	2077.53
9	1			0:07:00	707.667	186.042		3535.07	0
9	1			0:08:00	738.458	200.625		4044.53	0
9	1			0:09:00	667.833	78.8333		2599.73	1765.27
9	1			0:10:00	752.083	86.4167		2471.27	1024.13
9	1			0:11:00	891.625	104.25		3085	1310.47
9	1			0:12:00	981.333	125.542		4787.6	1213.47
9	1			0:13:00	942.167	125.625		2354.33	1338.67
10	1			0:14:00	956.042	250.625		3293.73	0
10				0:15:00	1111.67	152.208		1956.33	1560.73
10				0:16:00	1059.62	175.042		3406.33	2416.53
11	1			0:17:00	1073.46	99.9167		2861.4	12.9333
11	1			0:18:00	1253.79	106.708		3066.93	2223.6
11	1			0:19:00	1484.25	98.375		3149.8	1987.93
13	1			0:20:00	1629.04	54.2083		2734.73	1577.87
13	1			0:21:00	3167.33	2884.04		2806.07	1717.93
13	1			0:22:00	3413.62	2047.42		2658.6	419.8
13	1			0:23:00	3619.21	1384.67		4297.33	253.867
14				0:24:00	3683.79	1117		2477.8	280.067
15				0:25:00	3605.42	739.958		2794.4	2748.07
16				0:26:00	3702.62	523.333
17				0:27:00	3851.79	323.542
18				0:28:00	3815.92	309.542
19				0:29:00	3624.21	182.708
20		0		0:30:00	3405.08	105
				0:31:00	372.083	6.375
				0:32:00	289.708	13.1667
				0:33:00	426.25	10.7917
				0:34:00	436.5	48.4167
				0:35:00	483.708	13.5417
				0:36:00	511.917	15.4583
				0:37:00	644.25	42.875
				0:38:00	660.958	72.4167
				0:39:00	677.917	20.5417
				0:40:00	877.75	56.1667
				0:41:00	2564.42	2076.04
				0:42:00	3383.67	1761.92
				0:43:00	3460.17	1441.92
				0:44:00	3647.75	1144.88
				0:45:00	3656.29	877.125
				0:46:00	3564.71	666.958
				0:47:00	3777.42	644.333
				0:48:00	3726.21	533.625
				0:49:00	3531.46	343.208
				0:50:00	3465.71	537.292
				0:51:00	313.292	216.833
				0:52:00	196.75	182.458
				0:53:00	404.667	53.4583
				0:54:00	453.417	8.75
				0:55:00	506	6.16667
				0:56:00	545.417	28.875
				0:57:00	548.458	17.75
				0:58:00	571.167	32.8333
				0:59:00	689.292	26.2917
				1:00:00	825.458	30.8333
				1:01:00	2700.54	1633.04
				1:02:00	3164.67	1568.88
				1:03:00	3524.67	1255.62
				1:04:00	3665.79	997.5
				1:05:00	3775.12	680.708
				1:06:00	3685.71	508.25
				1:07:00	3644.96	447.542
				1:08:00	3586.88	366.958
				1:09:00	3580.75	395.75
				1:10:00	3136.79	321.667
				1:11:00	248.708	15.4167
				1:12:00	296	2.95833
				1:13:00	411.708	5.08333
				1:14:00	540.833	19.7917
				1:15:00	568.25	33.0417
				1:16:00	586.542	29.1667
				1:17:00	515.292	12.25
				1:18:00	474.75	44.4167
				1:19:00	536.708	35.875
				1:20:00	658.25	41.2083
				1:21:00	2213.29	1461.08
				1:22:00	2580	1317.62
				1:23:00	2764	1115.79
				1:24:00	2981	1156.96
				1:25:00	3266.17	975.667
				1:26:00	3401.88	574.667
				1:27:00	3441.54	432.25
				1:28:00	3212.79	317.5
				1:29:00	3074.62	292.083
				1:30:00	3124.62	300.458

## Sheet: Figure 5E
5E
dldh+/+	dldh-/-
3472	9204
4743	11860
5910	11362
8306	13655
4679	10942
8456	12409
6240	9876
7435	10438
5485	9260
5689	9816
6558	9912
	12648
	15451
	13106

## Sheet: Figure 5J
5J
dldh+/+	dldh-/-
0.023124	0.099
0.051045	0.140301
0.001	0.07
0.032

## Sheet: Figure 6B
Mitochondria per cell
Normal			Abnormal
WT	dldh-/-		WT	dldh-/-
100	0		0	100
100	0		0	100
100	0		0	100
67	0		33	100
100	0		0	100
100	0		0	100
100	0		0	100
100	0		0	100
100	0		0	100
100	0		0	100
90	0		10	100
89	0		11	100
60	0		40	100
100	0		0	100
78	0		22	100
70	0		30	100
100	0		0	100
83	0		17	100
100	0		0	100
100	0		0	100
100	0		0	100
100	0		0	100
100	0		0	100
100	0		0	100
64	0		36	100
100	0		0	100
100	0		0	100
100	0		0	100
100	0		0	100
100	0		0	100
100	0		0	100
100	0		0	100
100	0		0	100
100	0		0	100
	0			100
	0			100
	0			100
	0			100
	0			100
	0			100
	0			100
	0			100
	0			100
	0

## Sheet: Figure 6C
Abnormal mitochondria per cell
Damaged			Degenerated
WT	dldh-/-		WT	dldh-/-
0	50		0	50
0	0		0	100
0	100		0	0
33	0		0	100
0	25		0	75
0	0		0	100
0	0		0	100
0	0		0	100
0	0		0	100
0	0		0	100
10	0		0	100
11	94		0	6
40	64		0	36
0	88		0	12
22	90		0	10
30	91		0	9
0	67		0	33
17	100		0	0
0	73		0	27
0	0		0	100
0	100		0	0
0	100		0	0
0	63		0	38
0	55		0	45
36	0		0	100
0	0		0	100
0	43		0	57
0	0		0	100
0	90		0	10
0	90		0	10
0	100		0	0
0	62		0	38
0	44		0	56
0	100		0	0
	93			7
	86			14
	63			38
	82			18
	68			32
	35			65
	53			47
	85			15
	64			36

## Sheet: Figure 6D
Roundness
WT	dldh-/-
0.941	0.591	1	0.959	1	0.833	0.196	0.092	0.102	0.197
0.745	0.706	1.004	0.972	0.972	0.888	0.146	0.116	0.094	0.132
0.885	0.512	1	0.944	0.995	0.771	0.161	0.034	0.112	0.062
0.755	0.266	1	0.874	0.974	0.508	0.127	0.05	0.087	0.119
0.876	0.702	1.001	0.964	0.995	0.891	0.17	0.038	0.247	0.192
0.923	0.732	0.999	0.964	1	0.883	0.246	0.374	0.242	0.17
0.918	0.378	1	0.973	0.997	0.63	0.16	0.323	0.126	0.216
0.815	0.763	0.999	0.948	0.985	0.853	0.286	0.25	0.272	0.166
0.934	0.555	1.001	0.933	0.997	0.769	0.181	0.285	0.169	0.102
0.86	0.88	0.999	0.967	0.992	0.911	0.122	0.277	0.13	0.13
0.962	0.763	0.998	0.971	1	0.918	0.169	0.128	0.175	0.163
0.907	0.773	0.999	0.959	0.996	0.912	0.097	0.352	0.112	0.231
0.969	0.529	1.004	0.983	0.999	0.829	0.296	0.134	0.194	0.119
0.95	0.898	0.998	0.985	0.999	0.943	0.117	0.18	0.08	0.09
0.943	0.619	0.997	0.978	0.999	0.872	0.249	0.257	0.176	0.129
0.885	0.494	1	0.956	0.995	0.733		0.109		0.205
0.976	0.886	1.001	0.982	1	0.953
0.884	0.675	0.999	0.978	0.993	0.896
0.905	0.454	1	0.743	0.995	0.496
0.906	0.627	0.999	0.929	0.997	0.774
0.971	0.372	0.999	0.922	1	0.638
0.976	0.661	1.001	0.987	1	0.879
0.957	0.869	1.011	0.969	1	0.86
0.939	0.889	1.002	0.97	0.999	0.938
0.903	0.847	0.997	0.973	0.996	0.937
0.969	0.668	0.999	0.993	1	0.891
0.974	0.652	1.004	0.967	1	0.856
0.96	0.633	1	0.959	1	0.85
0.984	0.71	1.001	0.971	1	0.901
0.982	0.864	0.976	0.986	0.935	0.917
0.799	0.639	0.985	0.958	0.901	0.843
0.91	0.773	1.005	0.975	0.998	0.871
0.959	0.675	0.998	0.971	1	0.877
1	0.647	1	0.856	1	0.447
0.767	0.628	0.98	0.949	0.903	0.843
0.787	0.304	0.997	0.776	0.979	0.505
0.971	0.379	1.001	0.91	1	0.564
0.939	0.423	0.999	0.948	0.999	0.715
0.845	0.423	1.001	0.987	0.989	0.708
0.984	0.778	1.002	0.968	1	0.889
0.98	0.83	1	0.987	1	0.907
0.804	0.54	0.997	0.902	0.983	0.702
0.985	0.445	0.999	0.892	1	0.683
0.85	0.664	0.984	0.97	0.922	0.843
0.863	0.449	0.984	0.917	0.93	0.669
0.779	0.534	0.983	0.942	0.919	0.749
0.927	0.787	0.999	0.922	0.998	0.743
0.952	0.442	1	0.954	0.999	0.71
0.862	0.52	0.977	0.964	0.914	0.765
0.87	0.685	1.003	0.958	0.993	0.854
0.956	0.63	1.002	1	1	0.9
0.936	0.569	1.005	0.988	1	0.845
0.902	0.641	1.001	0.943	1	0.795
0.857	0.615	1.001	0.965	0.992	0.857
0.822	0.612	0.974	0.975	0.92	0.867
0.983	0.535	1.003	0.959	1	0.706
0.953	0.624	1.001	0.967	1	0.854
0.972	0.871	0.997	0.974	1	0.868
0.974	0.511	0.995	0.965	0.999	0.786
0.925	0.604	0.999	0.979	0.999	0.845
0.913	0.683	0.998	0.957	0.997	0.856
0.933	0.687	0.999	0.96	0.998	0.861
0.939	0.305	0.999	0.898	0.999	0.595
0.768	0.561	1.001	0.93	0.975	0.751
0.949	0.806	0.999	0.969	1	0.927
1	0.72	0.999	0.971	1	0.888
0.778	0.696	1.001	0.967	0.978	0.834
0.857	0.195	0.998	0.872	0.993	0.418
0.836	0.751	1	0.971	0.989	0.868
0.879	0.599	1	0.968	0.994	0.848
0.846	0.386	0.97	0.95	0.894	0.654
1	0.618	0.996	0.944	1	0.81
0.738	0.189	1.003	0.755	0.966	0.332
0.885	0.495	0.998	0.93	0.995	0.68
0.876	0.442	0.997	0.916	0.993	0.669
0.838	0.267	1.005	0.837	0.989	0.485
0.935	0.549	1	0.952	0.999	0.808
0.815	0.599	1.001	0.967	0.985	0.833
0.837	0.355	1	0.944	0.989	0.614
0.838	0.464	1.005	0.885	0.989	0.67
0.944	0.371	1	0.874	0.999	0.577
0.92	0.336	1.002	0.957	0.998	0.604
0.952	0.497	1.003	0.973	0.998	0.79
0.895	0.297	0.999	0.975	0.996	0.587
0.918	0.736	1.005	0.969	0.996	0.85
0.702	0.465	0.973	0.939	0.883	0.692
0.606	0.597	0.984	0.981	0.876	0.845
0.943	0.396	0.997	0.93	0.999	0.613
0.974	0.328	0.999	0.774	1	0.43
0.968	0.227	1.006	0.897	1	0.468
0.886	0.205	1	0.834	0.995	0.38
0.482	0.466	0.977	0.945	0.772	0.718
0.894	0.388	1.001	0.663	0.996	0.391
0.984	0.315	1.002	0.855	1	0.54
0.862	0.281	1.001	0.776	0.992	0.324
0.913	0.123	0.999	0.588	0.998	0.219
0.951	0.474	1.003	0.905	1	0.694
1	0.288	1.01	0.848	1	0.521
0.781	0.148	0.979	0.786	0.907	0.289
0.662	0.338	0.983	0.896	0.906	0.606
0.758	0.379	0.905	0.69	0.769	0.336
0.921	0.287	1.006	0.983	0.999	0.55
0.975	0.227	1.003	0.914	1	0.442
0.828	0.177	1.001	0.7	0.989	0.336
0.904	0.141	1.003	0.811	0.996	0.317
0.476	0.281	0.969	0.707	0.787	0.378
0.81	0.192	0.982	0.867	0.949	0.395
0.769	0.191	0.973	0.95	0.886	0.403
0.961	0.26	0.977	0.84	0.942	0.474
0.692	0.61	0.979	0.972	0.891	0.829
0.723	0.594	0.982	0.949	0.914	0.829
0.9	0.755	1.001	0.97	0.996	0.922
0.798	0.618	1.003	0.947	0.981	0.828
0.732	0.743	1.005	0.986	0.968	0.859
0.862	0.566	0.979	0.972	0.933	0.837
0.716	0.599	0.98	0.952	0.915	0.837
0.625	0.457	0.98	0.898	0.877	0.651
0.579	0.388	0.972	0.958	0.811	0.667
0.842	0.602	0.983	0.95	0.911	0.818
0.952	0.774	1.002	0.929	1	0.825
0.977	0.442	1	0.809	0.999	0.574
0.735	0.414	1.003	0.799	0.97	0.476
0.962	0.468	1.002	0.954	1	0.689
0.57	0.639	0.913	0.966	0.753	0.837
0.844	0.848	0.98	0.981	0.942	0.922
1	0.629	1.001	0.973	1	0.839
0.933	0.748	0.999	0.919	0.999	0.781
0.688	0.737	1.002	0.971	0.951	0.881
0.683	0.643	0.999	0.95	0.948	0.79
0.986	0.472	1.001	0.919	1	0.654
0.951	0.264	1.001	0.813	0.999	0.453
0.881	0.414	0.998	0.913	0.995	0.715
0.814	0.522	0.999	0.927	0.985	0.726
0.859	0.465	0.987	0.969	0.948	0.77
0.862	0.496	0.972	0.907	0.918	0.714
0.665	0.625	0.971	0.829	0.877	0.624
0.821	0.59	0.966	0.931	0.927	0.733
0.88	0.638	0.958	0.974	0.906	0.839
0.538	0.514	0.969	0.928	0.804	0.767
0.98	0.502	0.999	0.903	1	0.733
0.719	0.664	1.002	0.917	0.96	0.817
0.751	0.356	0.995	0.925	0.969	0.636
0.729	0.66	0.996	0.958	0.964	0.801
0.974	0.515	0.995	0.924	0.999	0.751
1	0.445	1.005	0.913	1	0.736
0.978	0.404	0.998	0.935	0.999	0.683
0.872	0.53	1.001	0.912	0.993	0.673
0.931	0.452	1.014	0.942	1	0.716
	0.372		0.826		0.473
	0.706		0.974		0.857
	0.72		0.981		0.889
	0.411		0.844		0.588
	0.469		0.947		0.693
	0.864		0.968		0.875
	0.725		0.979		0.797
	0.324		0.954		0.53
	0.453		0.946		0.744
	0.414		0.887		0.621
	0.938		0.927		0.803
	0.891		0.973		0.917
	0.544		0.898		0.688
	0.564		0.908		0.779
	0.348		0.624		0.316
	0.569		0.941		0.679
	0.207		0.691		0.321
	0.469		0.929		0.705
	0.507		0.896		0.687
	0.543		0.963		0.802
	0.551		0.872		0.602
	0.59		0.953		0.807
	0.663		0.966		0.83
	0.266		0.819		0.467
	0.797		0.979		0.883
	0.609		0.917		0.723
	0.178		0.666		0.336
	0.678		0.926		0.771
	0.498		0.941		0.752
	0.823		0.987		0.954
	0.76		0.932		0.841
	0.596		0.973		0.857
	0.456		0.946		0.703
	0.93		0.897		0.783
	0.6		0.952		0.792
	0.51		0.955		0.759
	0.367		0.916		0.642
	0.184		0.791		0.331
	0.648		0.487		0.277
	0.518		0.918		0.68
	0.404		0.879		0.475
	0.285		0.807		0.446
	0.599		0.883		0.643
	0.605		0.95		0.788
	0.733		0.964		0.883
	0.663		0.605		0.254
	0.372		0.93		0.658
	0.643		0.964		0.866
	0.673		0.925		0.76
	0.625		0.437		0.234
	0.328		0.75		0.458
	0.724		0.962		0.818
	0.567		0.987		0.86
	0.757		0.903		0.764
	0.281		0.334		0.136
	0.162		0.548		0.192
	0.165		0.915		0.378
	0.219		0.747		0.307
	0.189		0.848		0.328
	0.142		0.618		0.175
	0.504		0.924		0.756
	0.166		0.67		0.255
	0.525		0.944		0.773
	0.501		0.931		0.744
	0.651		0.952		0.811
	0.537		0.987		0.834
	0.832		0.963		0.891
	0.89		0.966		0.91
	0.707		0.955		0.865
	0.501		0.954		0.727
	0.727		0.97		0.87
	0.587		0.961		0.814
	0.771		0.957		0.825
	0.888		0.973		0.906
	0.499		0.976		0.772
	0.627		0.981		0.83
	0.515		0.803		0.596
	0.635		0.96		0.855
	0.647		0.958		0.827
	0.795		0.97		0.865
	0.459		0.916		0.668
	0.614		0.953		0.811
	0.701		0.992		0.866
	0.427		0.959		0.725
	0.375		0.963		0.657
	0.343		0.822		0.505
	0.398		0.961		0.696
	0.708		0.965		0.84
	0.622		0.978		0.9
	0.564		0.96		0.802
	0.862		0.985		0.894
	0.454		0.929		0.658
	0.626		0.939		0.788
	0.559		0.86		0.701
	0.697		0.712		0.437
	0.352		0.852		0.526
	0.457		0.933		0.734

## Sheet: Figure 6E
Solidity
WT	dldh-/-
1	0.959
1.004	0.972
1	0.944
1	0.874
1.001	0.964
0.999	0.964
1	0.973
0.999	0.948
1.001	0.933
0.999	0.967
0.998	0.971
0.999	0.959
1.004	0.983
0.998	0.985
0.997	0.978
1	0.956
1.001	0.982
0.999	0.978
1	0.743
0.999	0.929
0.999	0.922
1.001	0.987
1.011	0.969
1.002	0.97
0.997	0.973
0.999	0.993
1.004	0.967
1	0.959
1.001	0.971
0.976	0.986
0.985	0.958
1.005	0.975
0.998	0.971
1	0.856
0.98	0.949
0.997	0.776
1.001	0.91
0.999	0.948
1.001	0.987
1.002	0.968
1	0.987
0.997	0.902
0.999	0.892
0.984	0.97
0.984	0.917
0.983	0.942
0.999	0.922
1	0.954
0.977	0.964
1.003	0.958
1.002	1
1.005	0.988
1.001	0.943
1.001	0.965
0.974	0.975
1.003	0.959
1.001	0.967
0.997	0.974
0.995	0.965
0.999	0.979
0.998	0.957
0.999	0.96
0.999	0.898
1.001	0.93
0.999	0.969
0.999	0.971
1.001	0.967
0.998	0.872
1	0.971
1	0.968
0.97	0.95
0.996	0.944
1.003	0.755
0.998	0.93
0.997	0.916
1.005	0.837
1	0.952
1.001	0.967
1	0.944
1.005	0.885
1	0.874
1.002	0.957
1.003	0.973
0.999	0.975
1.005	0.969
0.973	0.939
0.984	0.981
0.997	0.93
0.999	0.774
1.006	0.897
1	0.834
0.977	0.945
1.001	0.663
1.002	0.855
1.001	0.776
0.999	0.588
1.003	0.905
1.01	0.848
0.979	0.786
0.983	0.896
0.905	0.69
1.006	0.983
1.003	0.914
1.001	0.7
1.003	0.811
0.969	0.707
0.982	0.867
0.973	0.95
0.977	0.84
0.979	0.972
0.982	0.949
1.001	0.97
1.003	0.947
1.005	0.986
0.979	0.972
0.98	0.952
0.98	0.898
0.972	0.958
0.983	0.95
1.002	0.929
1	0.809
1.003	0.799
1.002	0.954
0.913	0.966
0.98	0.981
1.001	0.973
0.999	0.919
1.002	0.971
0.999	0.95
1.001	0.919
1.001	0.813
0.998	0.913
0.999	0.927
0.987	0.969
0.972	0.907
0.971	0.829
0.966	0.931
0.958	0.974
0.969	0.928
0.999	0.903
1.002	0.917
0.995	0.925
0.996	0.958
0.995	0.924
1.005	0.913
0.998	0.935
1.001	0.912
1.014	0.942
	0.826
	0.974
	0.981
	0.844
	0.947
	0.968
	0.979
	0.954
	0.946
	0.887
	0.927
	0.973
	0.898
	0.908
	0.624
	0.941
	0.691
	0.929
	0.896
	0.963
	0.872
	0.953
	0.966
	0.819
	0.979
	0.917
	0.666
	0.926
	0.941
	0.987
	0.932
	0.973
	0.946
	0.897
	0.952
	0.955
	0.916
	0.791
	0.487
	0.918
	0.879
	0.807
	0.883
	0.95
	0.964
	0.605
	0.93
	0.964
	0.925
	0.437
	0.75
	0.962
	0.987
	0.903
	0.334
	0.548
	0.915
	0.747
	0.848
	0.618
	0.924
	0.67
	0.944
	0.931
	0.952
	0.987
	0.963
	0.966
	0.955
	0.954
	0.97
	0.961
	0.957
	0.973
	0.976
	0.981
	0.803
	0.96
	0.958
	0.97
	0.916
	0.953
	0.992
	0.959
	0.963
	0.822
	0.961
	0.965
	0.978
	0.96
	0.985
	0.929
	0.939
	0.86
	0.712
	0.852
	0.933

[truncated: 26 more sheets: Figure 6F, Figure 6G, Figure 6H, Figure 7C, Figure 7D, Figure 7E, Figure 7F, Figure 7G, Figure 7H, Figure 8C, Figure 8D , Figure 8E, Figure 8F, Figure 8G, Figure 8H, Figure 9A, Figure 9B, Figure 9C, Figure S3A, Figure S3B …]
